# Supplementary material for: Adults with patellofemoral pain do not exhibit manifestations of peripheral and central sensitization when compared to healthy pain-free age and sex matched controls – An assessor blinded cross-sectional study
Source: PLoS One. 2017 Dec 8;12(12):e0188930. doi: 10.1371/journal.pone.0188930 (PMC5722372; doi:10.1371/journal.pone.0188930)
Supplement: S1 File — (XLSX) [file pone.0188930.s001.xlsx]

## Sheet: Subgroup values within PFP
	PPTs in four subgroups										CPM four groups
		Center of patella			Tibialis anterior			Elbow				Center of patella			Tibialis anterior			Elbow
		Mean	SD		Mean	SD		Mean	SD			Mean	SD		Mean	SD		Mean	SD
Short duration and low intensity		442.833	137.756		307.222	150.505		284.278	92.3839			6.27315	24.1445		14.3173	30.0731		-4.14463	21.4367
Long duration and low intensity		517.625	216.504		364.375	162.186		290.188	62.1012			1.83683	21.9485		-1.88849	28.4044		1.46963	24.8282
Short duration and high intensity		386.85	212.822		245.3	97.9345		261	104.138			14.2773	26.6914		24.9447	24.5806		27.2229	45.0283
Long duration and high ntensity		350.167	158.981		310.083	131.25		303.333	112.642			11.5344	23.2156		3.55467	29.1438		6.07557	30.7457

## Sheet: PPT Mean values control and PFP
PFP group
Variable | Obs Mean Std. Dev. Min Max
-------------+--------------------------------------------------------
Patella 33 427.1515 206.0981 100.5 922.5
Tibialis 33 302.8333 155.6366 106 662
Elbow 33 282.1212 98.9209 140 519.5
----------------------------------------------------------------------------------------------------------------------------------------------------------------------
Contol group
Variable | Obs Mean Std. Dev. Min Max
-------------+--------------------------------------------------------
Patella | 32 436.0156 152.2728 179.5 826.5
Tibialis 32 301.7188 119.2012 108 547
Elbow 32 285 107.7719 126.5 511
