# Supplementary material for: Adults with patellofemoral pain do not exhibit manifestations of peripheral and central sensitization when compared to healthy pain-free age and sex matched controls – An assessor blinded cross-sectional study
Source: PLoS One. 2017 Dec 8;12(12):e0188930. doi: 10.1371/journal.pone.0188930 (PMC5722372; doi:10.1371/journal.pone.0188930)
Supplement: S2 File — (XLSX) [file pone.0188930.s002.xlsx]

## Sheet: Sensory testing
Subject ID	Cat	Age	Gender	Gender	Height (m)	Weight (kg)	BMI	Test Leg	Test leg	Hand in water	Hand in Water	PPT Elbow	PPT Elbow	Site 1 A Pre	Site 1 B Pre	Site 2 A Pre	Site 2 B Pre	Site 3 A Pre	Site 3 B Pre	NRS post 2mins in water	Site 1 A Post	Site 1 B Post	Site 2 A Post	Site 2 B Post	Site 3 A Post	Site 3 B Post
PFP01	1	34	Male	1	1.83	88	26.2773	Left	2	Left	2	Right	1	367	321	238	233	282	286	7	370	386	288	226	300	308
PFP02	1	21	Female	2	1.65	50.5	18.5491	Left	2	Right	1	Left	2	249	265	224	200	299	280	7	282	275	211	227	245	288
PFP03	1	28	Male	1	1.75	69.7	22.7592	Right	1	Left	2	Right	1	685	672	657	667	454	430	8	644	598	662	588	414	474
PFP04	1	28	Male	1	1.79	70	21.847	Right	1	Left	2	Right	1	627	630	639	641	370	378	6	658	627	660	699	493	474
PFP05	1	36	Male	1	1.98	105	26.783	Left	2	Left	2	Right	1	771	699	659	453	403	413	7	912	891	725	758	558	558
PFP06	1	30	Female	2	1.57	61.5	24.9503	Right	1	Right	1	Left	2	682	660	495	466	231	285	7	709	800	380	354	346	391
PFP07	1	21	Female	2	1.58	59	23.634	Left	2	Right	1	Left	2	433	379	187	160	308	307	6	366	359	174	150	316	247
CON01	2	21	Female	2	1.58	46.8	18.747	Left	2	Right	1	Left	2	501	537	312	314	426	434	8	649	522	322	328	419	406
PFP08	1	26	Female	2	1.79	69	21.5349	Right	1	Right	1	Left	2	110	91	115	97	255	193	6	84	109	98	149	254	260
CON02	2	27	Female	2	1.70	70	24.2215	Left	2	Right	1	Left	2	298	297	295	301	270	252	7	367	332	399	377	287	267
PFP09	1	23	Female	2	1.59	58	22.9421	Right	1	Left	2	Right	1	461	343	237	277	137	143	6	308	314	293	309	109	90
PFP10	1	25	Female	2	1.63	54	20.3244	Right	1	Left	2	Right	1	322	355	308	369	319	226	6	456	473	579	427	323	252
PFP11	1	29	Male	1	1.85	78.5	22.9364	Left	2	Left	2	Right	1	358	362	312	351	333	348	9	461	414	348	284	481	290
CON03	2	27	Male	1	1.79	65	20.2865	Right	1	Right	1	Left	2	479	404	431	391	414	455	7	473	458	332	533	572	501
CON04	2	30	Female	2	1.57	55	22.3133	Left	2	Left	2	Right	1	322	280	421	341	221	208	9	377	346	306	305	207	179
PFP12	1	36	Female	2	1.53	53.4	22.8117	Left	2	Right	1	Left	2	299	273	187	115	178	144	4	213	154	139	156	137	109
PFP13	1	24	Female	2	1.59	56.9	22.507	Left	2	Right	1	Left	2	461	396	385	391	215	208	8	460	548	402	393	226	215
PFPNQ	1	35	Female	2	1.6	72	28.125	Left	2	Right	1	Left	2	433	421	301	339	238	223	6	309	352	260	241	228	229
PFP14	1	28	Female	2	1.77	79	25.2163	Left	2	Left	2	Right	1	205	198	374	310	174	145	6	152	143	160	168	87	75
PFP15	1	32	Female	2	1.65	63	23.1405	Left	2	Right	1	Left	2	253	276	120	108	214	222	8	302	320	92	82	143	130
PFP16	1	25	Female	2	1.74	61	20.148	Right	1	Left	2	Left	2	231	230	229	222	226	220	6	367	334	197	233	350	329
CON05	2	19	Male	1	1.77	67	21.3859	Right	1	Right	1	Left	2	508	508	239	232	255	286	6	351	393	338	443	169	159
PFP17	1	32	Male	1	1.79	92.6	28.9005	Left	2	Left	2	Right	1	195	209	130	130	146	152	6	238	277	219	256	175	198
PFP18	1	33	Female	2	1.52	55.8	24.1517	Left	2	Left	2	Right	1	443	371	311	345	162	175	9	333	332	369	290	332	388
PFP19	1	21	Female	2	1.56	40	16.4366	Right	1	Left	2	Right	1	193	176	255	215	265	290	8	278	260	295	287	292	274
CON06	2	25	Male	1	1.68	69.2	24.5181	Left	2	Left	2	Right	1	577	590	437	417	514	508	6	575	511	566	509	481	471
CON07	2	23	Female	2	1.65	55.7	20.4591	Left	2	Left	2	Right	1	457	490	323		238	254	6	589	615	456	247	324	303
CON08	2	23	Female	2	1.82	70.5	21.2837	Left	2	Right	1	Left	2	345	363	412	393	140	129	5	266	300	507	529	162	171
CON09	2	25	Male	1	1.86	74.9	21.6499	Right	1	Left	2	Right	1	411	370	268	261	535	462	7	706	648	391	361	449	493
CON10	2	24	Male	1	1.77	68.1	21.737	Left	2	Left	2	Right	1	880	761	501	452	255	256	6	705	649	296	340	245	235
CON11	2	24	Female	2	1.78	61	19.2526	Right	1	Right	1	Left	2	577	530	309	273	307	301	9	545	539	365	338	305	330
PFP20	1	33	Female	2	1.62	72.5	27.6254	Left	2	Right	1	Left	2	257	216	186	181	180	176	8	404	405	231	223	197	220
CON12	2	24	Female	2	1.78	61	19.2526	Left	2	Left	2	Right	1	524	475	157	168	371	326	6	474	501	167	168	359	358
PFP21	1	22	Female	2	1.73	67.2	22.4531	Left	2	Left	2	Right	1	432	440	312	300	426	404	8	578	483	307	335	288	340
CON13	2	28	Female	2	1.69	63.7	22.3031	Right	1	Right	1	Left	2	350	399	387	353	251	249	7	321	300	423	440	216	234
PFP22	1	25	Female	2	1.65	58.4	21.4509	Right	1	Right	1	Left	2	337	289	234	215	171	198	8	402	353	263	293	337	356
PFP23	1	32	Female	2	1.62	68.3	26.025	Left	2	Right	1	Left	2	566	528	341	369	260	289	7	503	493	278	237	173	209
PFP24	1	36	Male	1	1.62	78	29.7211	Left	2	Left	2	Right	1	361	328	343	316	257	211	9	500	443	368	362	278	299
PFP25	1	37	Male	1	1.71	83	28.3848	Right	1	Left	2	Right	1	912	933	540	522	369	350	7	854	832	787	811	330	302
PFP26	1	23	Male	1	1.82	100.8	30.4311	Left	2	Right	1	Left	2	929	841	380	338	477	519	7	731	759	417	455	388	432
PFP27	1	30	Female	2	1.69	62	21.7079	Left	2	Right	1	Left	2	652	695	573	603	502	537	7	798	820	870	808	615	556
PFP28	1	24	Female	2	1.73	67	22.3863	Right	1	Left	2	Right	1	448	367	122	98	190	243	8	372	377	114	127	273	256
PFP29	1	20	Female	2	1.54	56.8	23.9501	Left	2	Right	1	Left	2	244	200	125	124	261	225	6	270	288	179	176	147	141
PFP30	1	24	Female	2	1.64	52	19.3337	Right	1	Left	2	Right	1	389	400	277	238	336	353	7	378	455	340	293	427	411
PFP31	1	34	Female	2	1.71	92.4	31.5995	Left	2	Right	1	Left	2	710	664	184	209	317	319	7	427	498	353	358	484	332
PFP32	1	35	Female	2	1.6	71	27.7344	Left	2	Left	2	Left	2	423	438	200	184	298	298	3	408	410	180	214	359	353
PFP33	1	34	Male	1	1.9	105.4	29.1967	Left	2	Right	1	Left	2	431	511	332	329	301	337	9	513	548	171	194	273	265
CON17	2	37	Female	2	1.5	54.1	24.0444	Left	2	Right	1	Left	2	286	286	223	211	292	293	8	280	274	178	168	238	222
CON14	2	21	Male	1	1.83	79	23.5898	Left	2	Left	2	Right	1	419	415	480	390	320	300	6	646	627	575	312	457	278
CON15	2	24	Female	2	1.7	53	18.3391	Right	1	Right	1	Left	2	543	531	293	323	311	339	6	436	445	331	333	222	256
CON16	2	30	Male	1	1.83	89	26.5759	Left	2	Right	1	Left	2	379	353	123	93	133	120	7	404	371	181	149	179	146
CON18	2	31	Female	2	1.62	59.8	22.7862	Right	1	Left	2	Right	1	313	273	124	147	196	225	7	315	382	151	166	265	273
CON19	2	23	Female	2	1.62	50	19.052	Right	1	Right	1	Left	2	297	275	321	342	384	405	6	320	289	320	300	327	301
CON20	2	24	Female	2	1.65	48	17.6309	Right	1	Right	1	Left	2	191	168	120	137	144	150	8	203	229	111	94	129	109
CON21	2	30	Male	1	1.82	79	23.8498	Left	2	Left	2	Right	1	587	536	534	560	217	218	8	281	280	481	485	484	444
CON22	2	25	Female	2	1.66	60	21.7738	Right	1	Left	2	Right	1	263	289	153	108	188	192	8	347	338	153	139	332	273
CON23	2	28	Female	2	1.64	58	21.5645	Right	1	Right	1	Left	2	223	187	141	125	287	235	6	156	174	162	155	331	289
CON24	2	41	Male	1	1.76	70	22.5981	Right	1	Left	2	Right	1	835	818	494	434	288	294	6	790	726	715	657	367	399
CON25	2	30	Female	2	1.69	57	19.9573	Right	1	Right	1	Left	2	356	412	308	241	252	292	6	423	463	333	352	462	417
CON26	2	24	Female	2	1.65	45	16.5289	Right	1	Right	1	Left	2	452	522	389	308	477	444	8	453	423	520	540	476	481
CON27	2	22	Female	2	1.66	59.1	21.4472	Left	2	Right	1	Left	2	519	453	106	137	203	195	6	574	514	211	198	171	204
CON28	2	24	Female	2	1.64	52	19.3337	Right	1	Left	2	Right	1	454	421	302	271	210	188	9	346	351	411	406	225	187
CON29	2	32	Male	1	1.85	110	32.1402	Left	2	Left	2	Right	1	429	518	481	484	474	444	7	508	504	616	632	525	555
CON30	2	37	Female	2	1.67	63	22.5896	Left	2	Right	1	Left	2	456	489	296	299	298	256	9	490	465	335	326	423	417
CON31	2	34	Female	2	1.64	71.5	26.5839	Left	2	Right	1	Left	2	242	264	308	266	159	142	10	406	393	241	221	153	168
CON32	2	31	Female	2	1.58	58	23.2335	Right	1	Left	2	Right	1	605	613	261	266	185	173	6	454	436	245	220	163	182
							#DIV/0!
							#DIV/0!
							#DIV/0!
							#DIV/0!
							#DIV/0!
							#DIV/0!
							#DIV/0!
							#DIV/0!
							#DIV/0!
							#DIV/0!
							#DIV/0!
							#DIV/0!
							#DIV/0!
							#DIV/0!
							#DIV/0!
							#DIV/0!
							#DIV/0!
							#DIV/0!
							#DIV/0!
							#DIV/0!
							#DIV/0!
							#DIV/0!
							#DIV/0!
							#DIV/0!
							#DIV/0!
							#DIV/0!
							#DIV/0!
							#DIV/0!
							#DIV/0!
							#DIV/0!
							#DIV/0!
							#DIV/0!
							#DIV/0!
							#DIV/0!
							#DIV/0!
							#DIV/0!
							#DIV/0!
							#DIV/0!
							#DIV/0!
							#DIV/0!
							#DIV/0!
							#DIV/0!
							#DIV/0!
							#DIV/0!
							#DIV/0!
							#DIV/0!
							#DIV/0!
							#DIV/0!
							#DIV/0!
							#DIV/0!
							#DIV/0!
							#DIV/0!
							#DIV/0!
							#DIV/0!
							#DIV/0!
							#DIV/0!
							#DIV/0!
							#DIV/0!
							#DIV/0!
							#DIV/0!
							#DIV/0!
							#DIV/0!
							#DIV/0!
							#DIV/0!
							#DIV/0!
							#DIV/0!
							#DIV/0!
							#DIV/0!
							#DIV/0!
							#DIV/0!
							#DIV/0!
							#DIV/0!
							#DIV/0!
							#DIV/0!
							#DIV/0!
							#DIV/0!
							#DIV/0!
							#DIV/0!
							#DIV/0!
							#DIV/0!
							#DIV/0!
							#DIV/0!
							#DIV/0!
							#DIV/0!
							#DIV/0!
							#DIV/0!
							#DIV/0!
							#DIV/0!
							#DIV/0!
							#DIV/0!
							#DIV/0!
							#DIV/0!
							#DIV/0!
							#DIV/0!
							#DIV/0!
							#DIV/0!
							#DIV/0!
							#DIV/0!
							#DIV/0!
							#DIV/0!
							#DIV/0!
							#DIV/0!
							#DIV/0!
							#DIV/0!
							#DIV/0!
							#DIV/0!
							#DIV/0!
							#DIV/0!
							#DIV/0!
							#DIV/0!
							#DIV/0!
							#DIV/0!
							#DIV/0!
							#DIV/0!
							#DIV/0!
							#DIV/0!
							#DIV/0!
							#DIV/0!
							#DIV/0!
							#DIV/0!
							#DIV/0!
							#DIV/0!
							#DIV/0!
							#DIV/0!
							#DIV/0!
							#DIV/0!
							#DIV/0!
							#DIV/0!
							#DIV/0!
							#DIV/0!
							#DIV/0!
							#DIV/0!
							#DIV/0!
							#DIV/0!
							#DIV/0!
							#DIV/0!
							#DIV/0!
							#DIV/0!
							#DIV/0!
							#DIV/0!
							#DIV/0!
							#DIV/0!
							#DIV/0!
							#DIV/0!
							#DIV/0!
							#DIV/0!
							#DIV/0!
							#DIV/0!
							#DIV/0!
							#DIV/0!
							#DIV/0!
							#DIV/0!
							#DIV/0!
							#DIV/0!
							#DIV/0!
							#DIV/0!
							#DIV/0!
							#DIV/0!
							#DIV/0!
							#DIV/0!
							#DIV/0!
							#DIV/0!
							#DIV/0!
							#DIV/0!
							#DIV/0!
							#DIV/0!
							#DIV/0!
							#DIV/0!
							#DIV/0!
							#DIV/0!
							#DIV/0!
							#DIV/0!
							#DIV/0!
							#DIV/0!
							#DIV/0!
							#DIV/0!
							#DIV/0!
							#DIV/0!
							#DIV/0!
							#DIV/0!
							#DIV/0!
							#DIV/0!
							#DIV/0!
							#DIV/0!
							#DIV/0!
							#DIV/0!
							#DIV/0!
							#DIV/0!
							#DIV/0!
							#DIV/0!
							#DIV/0!
							#DIV/0!
							#DIV/0!
							#DIV/0!
							#DIV/0!
							#DIV/0!
							#DIV/0!
							#DIV/0!
							#DIV/0!
							#DIV/0!
							#DIV/0!
							#DIV/0!
							#DIV/0!
							#DIV/0!
							#DIV/0!
							#DIV/0!
							#DIV/0!
							#DIV/0!
							#DIV/0!
							#DIV/0!
							#DIV/0!
							#DIV/0!
							#DIV/0!
							#DIV/0!
							#DIV/0!
							#DIV/0!
							#DIV/0!
							#DIV/0!
							#DIV/0!
							#DIV/0!
							#DIV/0!
							#DIV/0!
							#DIV/0!
							#DIV/0!
							#DIV/0!
							#DIV/0!
							#DIV/0!
							#DIV/0!
							#DIV/0!
							#DIV/0!
							#DIV/0!
							#DIV/0!
							#DIV/0!
							#DIV/0!
							#DIV/0!
							#DIV/0!
							#DIV/0!
							#DIV/0!
							#DIV/0!
							#DIV/0!
							#DIV/0!
							#DIV/0!
							#DIV/0!
							#DIV/0!
							#DIV/0!
							#DIV/0!
							#DIV/0!
							#DIV/0!
							#DIV/0!
							#DIV/0!
							#DIV/0!
							#DIV/0!
							#DIV/0!
							#DIV/0!
							#DIV/0!
							#DIV/0!
							#DIV/0!
							#DIV/0!
							#DIV/0!
							#DIV/0!
							#DIV/0!
							#DIV/0!
							#DIV/0!
							#DIV/0!
							#DIV/0!
							#DIV/0!
							#DIV/0!
							#DIV/0!
							#DIV/0!
							#DIV/0!
							#DIV/0!
							#DIV/0!
							#DIV/0!
							#DIV/0!
							#DIV/0!
							#DIV/0!
							#DIV/0!
							#DIV/0!
							#DIV/0!
							#DIV/0!
							#DIV/0!
							#DIV/0!
							#DIV/0!
							#DIV/0!
							#DIV/0!
							#DIV/0!
							#DIV/0!
							#DIV/0!
							#DIV/0!
							#DIV/0!
							#DIV/0!
							#DIV/0!
							#DIV/0!
							#DIV/0!
							#DIV/0!
							#DIV/0!
							#DIV/0!
							#DIV/0!
							#DIV/0!
							#DIV/0!
							#DIV/0!
							#DIV/0!
							#DIV/0!
							#DIV/0!
							#DIV/0!
							#DIV/0!
							#DIV/0!
							#DIV/0!
							#DIV/0!
							#DIV/0!
							#DIV/0!
							#DIV/0!
							#DIV/0!
							#DIV/0!
							#DIV/0!
							#DIV/0!
							#DIV/0!
							#DIV/0!
							#DIV/0!
							#DIV/0!
							#DIV/0!
							#DIV/0!
							#DIV/0!
							#DIV/0!
							#DIV/0!
							#DIV/0!
							#DIV/0!
							#DIV/0!
							#DIV/0!
							#DIV/0!
							#DIV/0!
							#DIV/0!
							#DIV/0!
							#DIV/0!
							#DIV/0!
							#DIV/0!
							#DIV/0!
							#DIV/0!
							#DIV/0!
							#DIV/0!
							#DIV/0!
							#DIV/0!
							#DIV/0!
							#DIV/0!
							#DIV/0!
							#DIV/0!
							#DIV/0!
							#DIV/0!
							#DIV/0!
							#DIV/0!
							#DIV/0!
							#DIV/0!
							#DIV/0!
							#DIV/0!
							#DIV/0!
							#DIV/0!
							#DIV/0!
							#DIV/0!
							#DIV/0!
							#DIV/0!
							#DIV/0!
							#DIV/0!
							#DIV/0!
							#DIV/0!
							#DIV/0!
							#DIV/0!
							#DIV/0!
							#DIV/0!
							#DIV/0!
							#DIV/0!
							#DIV/0!
							#DIV/0!
							#DIV/0!
							#DIV/0!
							#DIV/0!
							#DIV/0!
							#DIV/0!
							#DIV/0!
							#DIV/0!
							#DIV/0!
							#DIV/0!
							#DIV/0!
							#DIV/0!
							#DIV/0!
							#DIV/0!
							#DIV/0!
							#DIV/0!
							#DIV/0!
							#DIV/0!
							#DIV/0!
							#DIV/0!
							#DIV/0!
							#DIV/0!
							#DIV/0!
							#DIV/0!
							#DIV/0!
							#DIV/0!
							#DIV/0!
							#DIV/0!
							#DIV/0!
							#DIV/0!
							#DIV/0!
							#DIV/0!
							#DIV/0!
							#DIV/0!
							#DIV/0!
							#DIV/0!
							#DIV/0!
							#DIV/0!
							#DIV/0!
							#DIV/0!
							#DIV/0!
							#DIV/0!
							#DIV/0!
							#DIV/0!
							#DIV/0!
							#DIV/0!
							#DIV/0!
							#DIV/0!
							#DIV/0!
							#DIV/0!
							#DIV/0!
							#DIV/0!
							#DIV/0!

## Sheet: Data dictionary
site		cat			repeats
1	Patellar centrally	1	pfp		A	repeat 1
2	Tib Ant	2	control		B	repeat 2
3	LatEpi
